# Supplementary material for: Highly Wear-Resistant Triboelectric Nanogenerators Based on Fluorocarbon-Graphene Hybrids
Source: Nanomaterials (Basel). 2025 May 19;15(10):763. doi: 10.3390/nano15100763 (PMC12113873; doi:10.3390/nano15100763)
Supplement: Supplementary file 1 [file nanomaterials-15-00763-s001.zip]

Archive with 1 entries (1 files):
- nanomaterials-3581682-supplementary.pdf
